# Supplementary material for: Sign language encodes event structure through neuromotor dynamics: motion, muscle, and meaning
Source: Front Psychol. 2025 Oct 9;16:1689676. doi: 10.3389/fpsyg.2025.1689676 (PMC12546041; doi:10.3389/fpsyg.2025.1689676)
Supplement: Supplementary file 1 [file Table_1.xlsx]

## Sheet: verbs_nice
			Telics (median ± IQR)	Atelics	LME estimate	SE	p (adj)	eta2
med_vel_wjc	Kinematic	Median speed (m/s)	0.00038 ± 0.00057	0.00094 ± 0.00077	-0.00046986	0.00012757	0.00085919	0.0341
saen_vel_wjc	wrist	Peak speed (m/s)	0.0033 ± 0.0019	0.0021 ± 0.0012	0.0046	0.0035	0.1001	0.0046
		Duration (s)	0.90 ± 0.43	1.37 ± 0.60	-0.4438	0.0828	<0.001	0.0695
pk_decel_wjc		Sample entropy	0.034 ± 0.04	0.14 ± 0.16	-0.1165	0.0132	<0.001	0.169
ttpk_decel_wjc		Peak deceleration (m/s^2)	-0.000095 ± 0.000089	-0.000065 ± 0.000049	-7.0782e-05	5.1366e-05	0.0965	0.0049
sti_wjc_vel		Time to peak deceleration (% sign)	35.85 ± 21.52	23.32 ± 33.92	6.32	2.32	0.0119	0.0189
sti_wjc_acc		Peak jerk (m/s^3)	0.000014 ± 0.000016	0.000013 ± 0.000033	6.5467e-05	8.7933e-05	0.1898	0.0014
med_vel_ejc		Time to peak jerk (% sign)	32.41 ± 26.3	36.09 ± 37.8	-4.71	3.52	0.1016	0.0046
sti_ejc_vel		Spatiotemporal index (speed)	0.0003 ± 0.0003	0.00042 ± 0.00035	-0.00012588	3.363e-05	0.00079713	0.0352
sti_ejc_acc		Spatiotemporal index (acceleration)	0.00002 ± 0.00002	0.00004 ± 0.00003	-1.6649e-05	3.1059e-06	<0.001	0.0696
	EMG	Forearm CCI (mean)	6.12 ± 5.2	5.14 ± 4.46	1.0805	0.4254	0.0164	0.0165
cci2_fa		Forearm CCI (peak)	9.78 ± 9.23	8.13 ± 7.05	2.1317	0.83	0.0161	0.0169
		Wrist extensors
mf_ext		Mean activation (% MVC)	10.17 ± 8.57	8.91 ± 8.04	1.388	0.6821	0.0347	0.0107
freqband_1_ext		Median activation	9.14 ± 8.82	8.26 ± 7.29	0.9382	0.6186	0.0874	0.006
freqband_2_ext		Peak activation	14.39 ± 15.3	12.59 ± 10.46	3.0702	1.069	0.0098	0.021
freqband_3_ext		Mean PSD (Hz)	96.06 ± 27.79	94.55 ± 27.1	1.6836	1.7121	0.1489	0.0025
freqband_4_ext		Median PSD	83.01 ± 32.26	82.88 ± 30.49	1.1574	2.0094	0.2187	0.00086324
freqband_5_ext		0.5-6 Hz	1.43E-12 ± 4.27E-12	6.83E-13 ± 1.85E-12	3.9597e-12	3.8804e-12	0.1466	0.0027
mpf_flx		6-16 Hz	2.43E-11 ± 4.57E-11	1.64E-11 ± 2.6E-11	3.1582e-11	3.7364e-11	0.1717	0.0019
mf_flx		16-26	7.18E-11 ± 1.39E-10	5.02E-11 ± 9.29E-11	3.6593e-11	3.0318e-11	0.1158	0.0038
freqband_1_flx		26-60	5.25E-10 ± 9.76E-10	3.58E-10 ± 6.89E-10	2.442e-10	1.6761e-10	0.0901	0.0055
freqband_2_flx		60-75	2.29E-10 ± 4.96E-10	1.77E-10 ± 3.93E-10	3.187e-11	8.8811e-11	0.261	0.00033524
		75-140	7.9E-10 ± 1.4E-09	5.53E-10 ± 1.06E-09	2.1794e-10	2.2868e-10	0.1498	0.0024
		140-300	4.66E-10 ± 9.18E-10	3.15E-10 ± 6.45E-10	1.8323e-10	1.1464e-10	0.0767	0.0066
freqband_3_flx
freqband_4_flx		Wrist flexors
freqband_5_flx		Mean activation	4.73 ± 4.67	4.1 ± 3.36	0.9159	0.3933	0.0258	0.0139
cci1_ua		Median activation	3.84 ± 3.66	3.69 ± 3.1	0.3341	0.3381	0.1508	0.0025
cci2_ua		Peak activation	7.45 ± 8.9	6.18 ± 5.1	2.2424	0.7944	0.0095	0.0203
mpf_bic		Mean PSD	87.04 ± 18.72	87.76 ± 17.14	-2.3199	1.6658	0.0964	0.005
mf_bic		Median PSD	72.39 ± 17.29	74.02 ± 20.41	-1.8143	1.7594	0.1473	0.0028
freqband_1_bic		0.5-6 Hz	1.43E-12 ± 4.04E-12	6.32E-13 ± 2.E-12	3.9095e-12	4.0525e-12	0.1501	0.0024
freqband_2_bic		6-16 Hz	2.28E-11 ± 6.68E-11	1.04E-11 ± 2.41E-11	4.9627e-11	2.1916e-11	0.029	0.0132
freqband_3_bic		16-26	2.85E-11 ± 1.13E-10	1.86E-11 ± 4.59E-11	8.3537e-11	5.5658e-11	0.0876	0.0058
		26-60	1.63E-10 ± 5.77E-10	9.93E-11 ± 2.56E-10	6.7707e-10	4.6343e-10	0.0919	0.0055
freqband_4_bic		60-75	5.89E-11 ± 2.86E-10	4.14E-11 ± 1.36E-10	2.5973e-10	1.8495e-10	0.0968	0.0051
mpf_tri		75-140	1.5E-10 ± 7.95E-10	1.01E-10 ± 4.02E-10	7.4476e-10	6.8294e-10	0.1371	0.0031
		140-300	8.68E-11 ± 3.18E-10	6.43E-11 ± 1.61E-10	9.2489e-11	2.2314e-10	0.25	0.00044719
		Upper arm CCI (mean)	4.18 ± 3.66	3.63 ± 3.43	0.6092	0.2928	0.0336	0.014
freqband_1_tri		Upper arm CCI (peak)	5.64 ± 4.62	5.46 ± 4.68	0.7929	0.4721	0.0693	0.0092
freqband_2_tri
freqband_3_tri		Biceps
freqband_4_tri		Mean activation	3.63 ± 3.18	4.03 ± 3.58	-0.2395	0.4532	0.2237	0.00091512
freqband_5_tri		Median activation	3.12 ± 2.73	3.69 ± 3.16	-0.2766	0.4324	0.2132	0.0013
		Peak activation	5.54 ± 5.07	6.41 ± 5.19	-0.4082	0.6519	0.213	0.0013
		Mean PSD	59.99 ± 13.49	62.49 ± 14.42	-2.0506	0.7631	0.0123	0.0185
		Median PSD	49.37 ± 12.45	52.44 ± 13.06	-2.5946	0.7779	0.0024	0.0282
		0.5-6 Hz	1.23E-12 ± 3.53E-12	9.71E-13 ± 3.97E-12	1.7775e-12	1.4641e-12	0.117	0.0038
		6-16 Hz	2.61E-11 ± 4.69E-11	2.66E-11 ± 4.7E-11	8.2716e-12	1.4e-11	0.2185	0.0009083
		16-26	5.83E-11 ± 8.37E-11	6.72E-11 ± 1.38E-10	2.7211e-12	3.7999e-11	0.3167	1.3354e-05
		26-60	2.88E-10 ± 5.24E-10	3.45E-10 ± 7.18E-10	-1.0295e-10	1.8435e-10	0.2196	0.00081154
		60-75	6.83E-11 ± 1.4E-10	9.86E-11 ± 2.2E-10	1.1285e-11	6.9191e-11	0.3012	6.9274e-05
		75-140	9.46E-11 ± 1.93E-10	1.44E-10 ± 3.17E-10	4.3651e-12	7.6691e-11	0.316	8.4367e-06
		140-300	3.04E-11 ± 5.82E-11	3.87E-11 ± 8.06E-11	-5.8366e-12	1.6362e-11	0.2575	0.00033126
		Triceps
		Mean activation	3.59 ± 3.92	2.9 ± 3.07	1.1389	0.4029	0.0103	0.0204
		Median activation	3.02 ± 3.65	2.63 ± 2.83	0.6376	0.2942	0.0306	0.0121
		Peak activation	5.64 ± 6.13	4.25 ± 3.96	2.3495	0.6766	0.0016	0.0304
		Mean PSD	61.46 ± 12.24	62.63 ± 10.82	-0.6994	0.835	0.1703	0.0018
		Median PSD	51.36 ± 13.09	50.55 ± 10.07	-0.123	1.0507	0.3091	3.5671e-05
		0.5-6 Hz	7.35E-13 ± 2.36E-12	3.18E-13 ± 1.22E-12	2.6586e-12	1.2204e-12	0.0311	0.0122
		6-16 Hz	1.17E-11 ± 3.08E-11	6.99E-12 ± 1.21E-11	3.9859e-11	1.8952e-11	0.033	0.0114
		16-26	1.71E-11 ± 4.13E-11	1.34E-11 ± 1.87E-11	3.6259e-11	1.6542e-11	0.0315	0.0124
		26-60	7.4E-11 ± 1.75E-10	4.76E-11 ± 7.37E-11	2.0793e-10	1.0985e-10	0.045	0.0092
		60-75	2.12E-11 ± 4.86E-11	1.25E-11 ± 1.93E-11	4.1363e-11	1.9962e-11	0.0329	0.0111
		75-140	3.01E-11 ± 6.1E-11	1.97E-11 ± 2.35E-11	6.173e-11	2.8998e-11	0.0323	0.0117
		140-300	1.17E-11 ± 1.64E-11	8.11E-12 ± 8.26E-12	1.8365e-11	7.4248e-12	0.0186	0.0157
	Cross-correlation	Wrist ∝ biceps	0.81 ± 0.14	0.85 ± 0.08	-0.0505	0.0106	<0.001	0.0562
		Wrist ∝ triceps	0.82 ± 0.11	0.86 ± 0.07	-0.0482	0.0107	<0.001	0.0499
